# Supplementary material for: Automated Extraction of Information From Texts of Scientific Publications: Insights Into HIV Treatment Strategies
Source: Front Genet. 2020 Dec 22;11:618862. doi: 10.3389/fgene.2020.618862 (PMC7783389; doi:10.3389/fgene.2020.618862)
Supplement: Supplementary file 1 [file Data_Sheet_1.ZIP]

Archive with 4 entries (3 files):
- Supplementary Material/
- Supplementary Material/Non-specific terms (full).csv
- Supplementary Material/Proteins HIV.txt
- Supplementary Material/Supplementary material.docx
