# Supplementary material for: Automated Extraction of Information From Texts of Scientific Publications: Insights Into HIV Treatment Strategies
Source: Front Genet. 2020 Dec 22;11:618862. doi: 10.3389/fgene.2020.618862 (PMC7783389; doi:10.3389/fgene.2020.618862)
Supplement: Supplementary file 1 [file Data_Sheet_1.ZIP › Supplementary Material/Non-specific terms (full).csv]

activate	C	G
activates	C	G
activation	C	G
activations	C	G
activator	C	G
activators	C	G
active	C	G
activities	C	G
activity	C	G
antagonist	C	G
antagonists	C	G
chemical	C
chemicals	C
complex	C	G
complexes	C	G
compound	C
compounds	C
concentration	C
concentrations	C
derivative	C
derivatives	C
dose	C
doses	C
drug	C
drugs	C
enzyme		G
enzymes		G
expression		G
factor		G
factors		G
gene		G
genes		G
inducible		G
inhibit	C	G
inhibition	C	G
inhibitor	C	G
inhibitors	C	G
inhibits	C	G
interaction	C	G
interactions	C	G
mediated	C
metabolite	C
metabolites	C
molecule	C	G
molecules	C	G
nanocompound	C
nanocompounds	C
peptide		G
peptides		G
product	C
production	C
products	C
protein		G
proteins		G
receprot		G
receptors		G
substrate	C
substrates	C
synthesized	C	G
target		G
targets		G
tranporter	C	G
transporters	C	G
