# Supplementary material for: Automated Extraction of Information From Texts of Scientific Publications: Insights Into HIV Treatment Strategies
Source: Front Genet. 2020 Dec 22;11:618862. doi: 10.3389/fgene.2020.618862 (PMC7783389; doi:10.3389/fgene.2020.618862)
Supplement: Supplementary file 1 [file Data_Sheet_1.ZIP › Supplementary Material/Proteins HIV.txt]

1472056	T - 22
1472056	Tyr5
1472056	Tyr5
1797263	IgG
1797263	IgG
1797263	IgG
1797263	IgG
1797263	C3b receptors
1797528	high density lipoproteins
1797528	HDL
1797528	apolipoproteins A1 and B
1797528	alanine aminotransferase
1797528	HDL
1797528	HDL
1797528	alanine aminotransferase
2043131	arylacetamide deacetylase
2043131	carboxylesterase
2043131	amidase
2043131	carboxylesterases
2043131	deacetylase
2043131	arylacetamide deacetylase
2118485	human leukocyte , fibroblast and immune interferon
2118485	MHC
2118485	human leukocyte ( IFN - alpha
2118485	IFN - beta
2118485	IFN - gamma ) interferon
2118485	IFN
2118485	IFN
2118485	IFN
2395228	T 1
2395228	T 1
2395228	T 1
2612329	mucin
2612329	CAG
2612329	CAG
2644653	ARSs
2644653	ARS
2644653	ARSs
2644653	ARSs
2644653	ARSs
2644653	ARSs
2660912	proline - specific endopeptidase
2677159	outer membrane protein complex
2681965	Calcitonin
2681965	Calcitonin gene - related peptide
2681965	CGRP
2681965	CGRP
2681965	CGRP
2681965	renin
2681965	angiotensin II
2681965	renin
2681965	angiotensin II . CGRP
2681965	calcitonin receptors
2681965	CGRP
2697612	insulin
2714209	FETAX
2714209	FETAX
2739573	tissue protein
2767745	ferritin
2767745	ferritin
2767745	Serum ferritin
2767745	serum ferritin
2767745	ferritin
2767745	Serum ferritin
2767745	ferritin
2767745	CSF ferritin
2812535	neuron - specific enolase
2812535	neuron - specific enolase
2813271	thr1
2820907	nucleoside diphosphatase
2820907	NDPase
2820907	thiamine pyrophosphatase ( TPPase ) and acid phosphatase
2820907	AcPase
2820907	TPPase
2820907	AcPase
2820907	NDPase -, TPPase - and AcPase
2820907	NDPase
2820907	TPPase
2820907	AcPase
2820907	NDPase - and TPPase
2827799	cytochrome c
2827799	cytochrome c
2827799	cytochrome c
2827799	cytochrome c
2827799	cytochrome c
2827799	cytochrome c
2827799	cm2
2827799	cytochrome c
2827799	cytochrome c
2827799	cytochrome c
2827799	cytochrome c
2838090	alcohol dehydrogenase
2838090	aldehyde dehydrogenase
2838090	alcohol dehydrogenase
2838090	aldehyde dehydrogenase
2853490	M2
2853490	adenosine deaminase
2853490	purine nucleoside phosphorylase
2853490	adenosine deaminase
2853490	purine nucleoside phosphorylase
2853490	5 '- nucleotidase
2866524	Myc
2866524	myc
2866524	immunoglobulin
2866524	myc
2866524	immunoglobulin heavy
2866524	myc
2866524	c - myc
2866524	myc
2866524	pvt - 1
2866524	c - myc
2866524	myc
2866524	pvt - 1
2866524	myc
2866524	Myc
2866524	myc
2866524	pvt - 1
2866524	myc
2877741	human X
2877741	human X
2877741	p21
2877741	glycerol kinase
2877741	pERT
2884037	nerve growth factor receptor
2884037	VRNF
2884037	VRNF
2884037	VRNF
2884037	VRNF
2884037	nerve growth factor receptor
2884037	VRNF
2884037	nerve growth factor receptor
2884037	VRNF
2897600	prothrombin
2898129	polymorphic DNA sequence
2907403	mouse homeo box gene , Hox - 2
2907403	RFLPs
2907403	homeo box - 2
2907403	Hox - 2
2907403	Hox - 2
2907403	Hox - 2
2907403	Hox - 2
2907403	Hox - 2
2907403	Hox - 2
2907403	Hox - 2
2907403	Hba - Hox - 2
2937602	beta - Endorphin
2937602	neuropeptide beta - endorphin
2937602	beta - endorphin
2956264	C4b - binding protein . Human C4b - binding protein
2956264	C4BP
2956264	C4b
2956264	C4BP
2956264	chymotrypsin
2956264	chymotrypsin
2956264	C4BP
2963024	FTA - ABS
2963024	FTA - ABS
2963024	FTA - ABS
2963024	FTA - ABS
2981539	HNK - 1
2981539	transferrin receptor
2981539	transferrin receptor
2981539	HNK - 1
2981539	HNK - 1
2981539	HNK - 1
2981539	HNK - 1
2981539	HNK - 1
2981539	HNK - 1
2981539	HNK - 1
2997489	albumin
3002348	Core histone
3002348	histones 2A and 2B
3002348	H2A
3002348	H2A
3002348	H2B
3002348	H3
3002348	H3
3002348	H2A
3002348	H2B
3002348	uH2A
3002348	H2A
3002348	H2A
3011995	glial fibrillary acidic protein
3011995	GFAP
3011995	vimentin
3011995	GFAP
3011995	vimentin
3011995	GFAP
3011995	vimentin
3011995	GFAP
3011995	vimentin
3011995	GFAP
3011995	GFAP
3011995	vimentin
3020516	protein A
3020516	human insulin - like growth factor I
3020516	IGF - I
3020516	IgG
3034846	angiotensin converting enzyme
3034846	angiotensin converting enzyme
3034846	ACE
3034846	ACE
3037933	Benzodiazepine receptor
3039060	phosphorylase
3039060	monoamine oxidase
3039060	isocitrate dehydrogenase
3039060	cytochrome oxidase
3039284	p21
3039284	CEA
3039284	p21
3039284	p21
3039284	p21
3039284	CEA
3039284	CEA
3039284	CEA
3039284	p21
3039284	CEA
3041926	albumin
3041926	prothrombin
3041926	T8
3041926	albumin
3041926	prothrombin
3068086	insulin
3068086	glucagon
3068086	acetylcholinesterase
3068086	insulin
3068086	acetylcholinesterase
3068086	glucagon
3068086	insulin
3071718	dehydrogenase
3110998	Acquired factor VIII
3110998	porcine factor VIII
3131237	nuclease
3148322	LHRH
3148322	LHRH
3148322	LHRH
3148322	GP
3148322	GP
3148322	bovine Sg II
3148322	rat GP 87
3148322	LHRH
3160320	formic dehydrogenase
3160320	hydrogen - lyase
3160320	phage M mu d
3160320	M9s
3160320	formic dehydrogenase
3160320	formic dehydrogenase
3160320	M9s
3165766	collagen
3170985	IgE
3170985	IgE
3170985	RAST
3170985	IgG1
3170985	IgE
3194220	Mouse non - histone chromosomal protein HMG - 17
3255877	OCX - CCX
3255877	acute OCX - CCX
3255877	acute OCX - CCX
3255877	OCX
3286446	glucagon
3286446	insulin
3292540	Fab
3292540	Fab
3302538	steroid - and DNA - binding domains
3302538	androgen receptor
3302538	androgen receptor
3302538	AR
3302538	protease
3302538	chymotrypsin
3302538	trypsin
3302538	AR
3302538	AR
3302538	AR
3302538	Chymotrypsin
3302538	chymotrypsin
3302538	AR
3302538	protease
3302538	AR
3302538	AR
3302538	protease
3302538	chymotrypsin
3302538	Trypsin
3302538	AR
3302538	trypsin
3302538	calf uterine AR
3316030	albumin
3318604	VIP
3318604	Calcitonin gene - related peptide
3318604	CGRP
3318604	NPY
3318604	CGRP
3318604	NPY
3318604	VIP
3318604	CGRP
3318604	NPY
3318662	erythropoietin
3318911	Nuclear c - myc
3318911	Human c - myc protein , p62c - myc
3318911	c - myc protein
3318911	p62c - myc
3318911	p62c - myc
3318911	c - myc
3318911	c - myc
3318911	p62c - myc
3318911	c - myc
3318911	c - myc
3318911	p62c - myc
3318911	c - myc
3346327	fibronectin
3346327	FN
3346327	FN
3346327	FN
3346327	FN
3346327	FN
3393529	A transcription factor
3393529	epidermal growth factor receptor
3393529	epidermal growth factor receptor
3393529	EGFR
3393529	EGFR
3393529	EGFR
3393529	EGFR
3393529	DNase I
3393529	EGFR
3393529	EGFR
3393560	platelet - activating factor
3396756	human chorionic gonadotropin
3396756	DGhCG
3396756	Leydig cell lutropin receptors
3396756	hCG
3396756	hCG
3396756	hCG
3396756	DGhCG
3396756	hCG
3396756	DGhCG
3396756	hCG
3396756	hCG
3396756	DGhCG
3396756	hCG
3396756	hCG
3411935	thrombin
3411935	collagen
3411935	lactate dehydrogenase
3411935	lactate dehydrogenase
3411935	actin
3415814	SHRS
3415814	SHRs
3416303	DNA glycosylase
3416303	hypoxanthine - guanine - phosphoribosyltransferase
3416303	HmUra - DNA glycosylase
3416303	HmUra - DNA glycosylase
3457142	collagen
3457142	collagen
3480401	RET
3480401	RET
3480401	RET
3480401	RET
3497688	D2 Da receptor
3497688	D1 DA receptor
3497688	D1 DA
3510194	AvaI cleavage sites
3511443	immunoglobulin
3511443	immunoglobulin
3511443	immune serum globulin
3519778	macrophage activating factor
3519778	macrophage activating factor
3533554	XAD - 2
3533554	XAD - 2
3537702	type Y ', ARS region
3537702	5 '- C1 - 3A
3537702	type X ARS
3537702	type Y ' ARS
3554169	enkephalinase
3554169	EC 3 . 4 . 24 . 11
3563365	HLA B27 antigen
3563365	HLA B27 antigen
3585435	A
3601691	IgE
3601691	P X
3620550	N - acetyl - beta - D - glucosaminidase
3620550	N - acetyl - beta - D - glucosaminidase
3620550	NAG
3620550	NAG
3620550	NAG
3633949	mouse gamma globulin
3633949	mouse nerve growth factor
3633949	epidermal growth factor
3683080	sucrase
3700299	phosphofructokinase
3700299	phosphorylase
3715811	fibrinogen
3715811	fibrin
3715811	fibrinogen
3715811	fibrin
3715811	fibrinogen
3715811	fibrin
3715811	fibrin
3715811	prothrombin
3715811	fibrinogen
3715811	fibrinogen
3715811	fibrin
3715811	fibrin
3715811	fibrinogen
3715811	fibrinogen
3715811	fibrinogen
3715811	fibrinogen
3715811	fibrin
3715811	des - AABB
3715811	fibrin
3715811	fibrinogen
3715811	E - domains
3715811	fibrin
3715811	D - domains
3715811	fibrinogen
3715811	fibrinogen
3715811	fibrin
3720865	Insulin
3720865	insulin
3720865	insulin
3720865	insulin
3730421	tubulin
3730421	Tubulin
3730421	microtubule - associated proteins
3730421	tubulin
3730421	tubulin
3730421	tubulin
3730421	microtubules
3730421	neural microtubule - associated proteins
3730421	microtubules
3730421	microtubule - associated proteins
3730421	tubulin
3730421	microtubule - associated proteins
3730421	microtubule - associated proteins
3730421	tubulin
3730421	microtubule - associated proteins
3730421	microtubule - associated proteins
3730421	tubulin
3730421	tubulin
3730421	tubulin
3748387	CR - 3
3748387	CR - 3
3748387	CR - 3
3748387	CR - 3
3759414	Na - penicillin
3775842	PHC
3789419	microtubules
3797809	alpha 1 - and alpha 2 - adrenoceptors
3797809	alpha 2 - adrenoceptors
3797809	alpha 1 - adrenoceptor
3797809	alpha 2 - adrenoceptors
3814398	tissue losses
3827935	cytochrome P - 450
3827935	cytochrome P - 450
3883109	insulin
3883130	creatine kinase BB
3900016	A
3916903	Myoadenylate deaminase
3916903	Myoadenylate deaminase
3916903	creatine kinase
3919829	oestrogen receptor
3920465	benzodiazepine receptor
3920465	beta - CCE
3920465	beta - CCE
3920465	benzodiazepine receptor
3923750	C3a
3923750	C5a
3923750	C3a
3923750	C5a
3923750	C3a
3938915	elastase
3938915	variable elastase
3938915	Elastase
3938915	variable elastaseB1
3938915	elastase
3938915	active elastase
3938915	elastase
3943137	poly ( ADP - ribose ) polymerase
3968537	hepatitis B virus surface antigen
3968537	hepatitis B virus ( subtype adr
3968537	hepatitis B surface antigen
3968537	HBsAg
3968537	HBsAg
3968537	HBsAg
3968537	HBsAg
3968537	HBsAg
3978045	antithrombin III
3978045	fibrinogen
3978045	fibrinopeptide A
3978045	VWF
4014718	adenosine triphosphatase
4014718	adenosine triphosphatase
4018276	maternal serum 3 alpha
4018276	alpha - reductase
4072498	protein A - reactive IgG
4072498	IgG
4120895	H - 2 type
4120895	H - 2
4148445	ACTH
4160049	gamma - globulin
4236027	gulone - lactone - oxidase
4311770	Na plus - K plus )- ATPase
4368696	immunoglobulin
4368696	UM - 1 - 6TGr
4368696	pyrophosphate phosphoribosyltransferase
4368696	EC 2 . 4 . 2
4368696	( L )- aspartate ligase
4368696	EC 6 . 3
4368696	line transferase and synthetase
4368696	UM - 1
4368696	immunoglobulin
4368696	immunoglobulin
4505651	RNase
4505651	RNase
4505667	hemoglobin
4556167	CNP
4580207	gammas - 13
4638345	concanavalin A
4670798	H3
4689655	platelet factor 4
4776193	insulin
4944280	phytohemagglutinin
4984660	prothrombin
4984660	prothrombin
4984660	prothrombin
5101180	TNP
5152829	Erythropoietin
5359922	Glucagon
5359922	Glucagon
5359922	Glucagon
5359922	glucagon
5482300	secretin
5514400	sulfatase A
5540612	Plasma renin
5571238	Glutamine synthetase
5679167	bovine pancreatic ribonuclease A
5899297	cellulase
5919796	factor VIII
6086572	K88ab
6086572	consensus promoter
6102396	troponin
6102396	myosin
6102396	troponin
6114134	GABA receptors
6114930	beta - adrenoceptor
6114930	beta - adrenoceptor
6114930	orosomucoid
6148868	renin
6160348	beta - receptor
6160348	beta - receptor
6160348	beta - receptors
6160348	alpha - receptor
6189504	cis - platin
6189504	cis - platin
6191047	Estrogen receptor
6191047	estrogen receptor
6191047	cytosolic estrogen receptor
6191047	estrogen receptor
6191047	androgen receptor
6191047	progesterone receptor
6191047	Estrogen receptor
6191047	estrogen - receptor
6191047	estrogen receptor
6191047	estrogen receptor
6191047	Estrogen receptor
6191047	androgen receptor
6191047	estrogen receptor
6192334	alkaline - phosphatase
6211749	T10
6211749	L5
6237238	MAO
6237238	H75
6240265	epidermal growth factor
6240265	epidermal growth factor
6240265	insulin
6240265	proinsulin
6249570	glucagon receptor - adenyl cyclase
6279622	reduced ribonuclease A
6298214	cyclic nucleotide phosphodiesterase
6298214	cyclic nucleotide phosphodiesterase
6298214	KCN
6306965	Phosphoprotein phosphatase
6306965	Phosphoprotein phosphatase
6306965	phospho - casein
6306965	L44
6306965	L12
6306965	phosphoprotein phosphatase
6308129	AS1
6308129	AS1
6308129	IncP - 1
6308129	PAO
6310109	concanavalin A
6310109	phytohemagglutinin
6341001	trypsin
6343035	human insulin
6343035	insulin
6343035	human insulin
6343035	porcine insulin
6343035	insulin
6343035	human insulin
6343035	porcine insulin
6343035	human insulin
6343035	porcine insulin
6343035	human insulin
6343035	porcine insulin
6343035	insulin
6343035	insulin
6343035	insulin
6343035	human insulin
6343035	insulin
6343035	insulin
6352302	H1
6357199	Li +, glucose , 2
6357199	phospholipase C
6357781	yeast strain 777 - 3A
6357781	oxi3 gene ( aI5 gamma
6357781	bI1 and aI5 gamma
6357781	bI1 and aI5 gamma
6357781	bI1 and aI5 gamma
6362907	human tissue - type plasminogen activator
6362907	human tissue - type plasminogen activator
6362907	human t - PA
6362907	rt - PA
6362907	rt - PA
6362907	urokinase
6362907	urokinase
6362907	rt - PA
6362907	rt - PA
6376800	hepatitis B surface antigen
6389357	immunoglobulin G
6426304	TRC
6430550	casein
6430550	casein
6430550	insulin
6430550	prolactin
6430550	casein
6430550	casein
6430550	alpha - casein
6430550	alpha - lactalbumin
6430550	alpha - lactalbumin
6430550	alpha - lactalbumin
6430550	casein
6430550	insulin
6430550	alpha - lactalbumin
6441398	type antigen 4
6442735	complement fixing B
6449512	troponin
6449512	adenosine triphosphatase
6449512	troponin
6449512	Ca2 +- binding subunit
6449512	TnC
6449512	TnI
6449512	troponin
6449512	Ca2 +- binding sites
6449512	3 X 10
6449512	3 X 10
6449512	Ca2 +- binding sites
6449512	Ca2 +- Mg2 + sites
6449512	Ca2 +- specific sites
6449512	TnC
6449512	TnI
6449512	TnC
6449512	TnC
6449512	ATPase
6449512	actomyosin
6449512	troponin
6449512	ATPase
6449512	ATPase
6449512	Ca2 +- specific site
6456646	high density lipoprotein
6456646	HDL
6456646	HDL3e
6456646	High density lipoprotein
6456646	HDL
6456646	HDL
6456646	HDL3e
6456646	HDL2
6456646	HDL3
6456646	HDL2e
6456646	HDL3e
6456646	HDL2
6456646	HDL3
6456646	HDL
6456646	HDL2e
6456646	HDL3e
6456646	HDL
6456646	HDL2
6456646	HDL3
6498063	histamine type 2 receptor
6508427	seminal line elements
6608038	ATP - ase
6610778	IL 2 )
6612226	oxyhaemoglobin
6612226	oxyhaemoglobin
6612226	ODC
6612226	ODC
6612226	haemoglobin
6612226	p50
6612226	haemoglobin
6612226	ODC
6612226	ODC
6612226	p50
6612226	ODC
6612226	p50
6612226	ODC
6620195	VO2
6620195	TR
6620195	VO2
6620195	TR
6620195	VO2
6620195	TR
6639597	hemoglobin
6717318	potassium - ammonia
6717318	potassium - ammonia
6789775	beta - Glucosidase
6789779	prolactin
6789779	prolactin
6789779	prolactin
6789779	prolactin
6795294	LH
6795294	FSH
6795294	immunoglobulin G
6795294	LH
6795294	FSH
6795294	hCG
6795294	hCG
6795294	hCG
6795294	gonadotrophins
6810662	cyclooxygenase
6824693	deiodinase
6824693	deiodinase
6873462	actin
6873462	actin
6873462	actin
6873462	actin
6873462	actin
6873462	actin
6873462	actin
6990401	insulin
6990401	insulin
6990401	insulin
6990401	insulin
7021589	immunoglobulin M
7021589	IgM
7021589	IgM
7021589	IgG
7021589	IgG
7021589	IgM
7021589	IgG
7021589	IgM
7049218	DAT
7049218	DAT
7049218	IgG
7049218	IgG
7049218	haemoglobin
7049218	DAT
7049218	DAT
7049218	IgG
7049218	DAT
7049218	DAT
7049218	DAT
7049218	DAT
7049218	IgG
7049218	IgG
7049218	IgG
7049218	DAT
7049218	DAT
7049218	DAT
7072053	SKT - 6A
7121065	calcium - dependent phospholipase A2
7139987	human parathyroid hormone
7141606	Li1 - Na0
7141606	sodium - potassium ( Na - K
7157229	plasmatic proteins
7157229	factor V
7157229	prekallikrein
7157229	thrombin
7157229	antithrombin III
7157229	factor Xa
7157229	Thrombin
7157229	thrombin
7157229	factor Xa
7157229	antithrombin
7157229	protease
7157229	antiprotease
7213790	concanavalin A
7213790	concanavalin A
7213790	concanavalin A
7217087	adrenodoxin
7217087	Cs +, I
7217087	adrenodoxin
7217087	adrenodoxin
7217087	adrenodoxin
7217087	adrenodoxin
7238401	prolactin
7238401	growth hormone
7238401	PRL
7238401	GH
7238401	TRH
7238401	epidermal growth factor
7238401	TRH
7238401	epidermal growth factor
7238401	PRL
7261873	concanavalin A
7333275	lytic factor 12B
7508398	lack nitric oxide synthase
7508398	NO synthase
7508398	NO synthase
7508398	rat brain NO synthase
7508398	NO synthase
7508398	detectable NO synthase
7508398	NO synthase
17954573	Mamu - B
17954573	CD8
18000532	CD8
18000532	Mamu - B
18311149	Transcription factor FOXO3a
18311149	Fas
18311149	T cell receptor
18311149	FOXO3a
18311149	FOXO3a
18311149	FOXO3a
18311149	FOXO3a
18353945	HLA class I
18353945	HLA class I
18353945	CD8
18353945	gamma interferon ( IFN - gamma
18353945	interleukin - 2
18353945	IL - 2
18353945	Gag
18353945	Pol peptides
18353945	HLA - B
18353945	HLA class I
18353945	HLA - B
18353945	HLA - B
18353945	HLA - B
18353945	HLA class I
18353945	Gag
18353945	IFN - gamma
18353945	IL - 2
18385251	MHC - I
18385251	CD8
18385251	MHC
18385251	EnvFW9
18385251	ARF
18385251	Mamu - B
18385251	Mamu - B
18385251	Mamu - B
18947331	human immunodeficiency virus type 1
18947331	HIV - 1
18947331	HIV - 1
19697415	HLA - DR
19731560	ALT
19731560	HAART
20634703	interleukin ( IL )- 2
20634703	tumor necrosis factor ( TNF )- alpha
20634703	Gag
20634703	TNF - IL2 - CD8
20704485	chemokine receptor
20854198	HLA - B
20854198	HLA - B * 27
20854198	KK10
20854198	HLA - B
20854198	HLA - B
20854198	KK10
20854198	KK10
20854198	HLA - B
20854198	HLA - B
20975097	HIV - 1
21382487	IgG
21382487	CD40
21382487	IL - 21
21382487	IgG
21382487	IgG
21382487	IgG
21707592	FoxP3
21707592	interleukin ( IL )- 17
21707592	human immunodeficiency virus type 1
21707592	HIV - 1
21926463	Foxo3a
21926463	TRAIL
21926463	IL - 2
21926463	Foxo3a
21926463	TRAIL
21926463	IL - 2
21926463	Foxo3a
21926463	Foxo3a
21926463	TRAIL
21926463	Foxo3a
21926463	TRAIL
22031937	Gag
22031937	Gag
22031937	Gag
22333575	HLA - C
22333575	HLA - C
22333575	HLA - C
22387557	Mamu - B
22387557	HLA class I
22387557	HLA class I
22387557	Mamu - B
22387557	Mamu - B
22387557	CD8
22387557	Mamu - B
22811521	Early HLA - B
22811521	HLA - B
22811521	HIV - 1
22811521	IW9
22811521	Gag
22811521	IW9
23112852	MHC
23112852	MHC
23112852	MHC
23112852	MCM
23112852	CD8
23112852	MHC
23112852	MHC
23136365	Gag
23136365	human immunodeficiency virus type 1
23136365	HLA - B57
23225905	IL28B
23225905	HLA - B57
23459797	CD8
23459797	HIV - 1
23468632	CD8
23468632	human reverse transcriptase
23468632	hTERT
23468632	CD8
23468632	LTNP
23468632	granzyme B
23709688	ENTDP1
23709688	CD73
23709688	LTNP
23709688	CD73
23709688	CD8
23709688	CD73
23709688	CD73
23709688	CD73
23709688	CD8
23709688	HLA - DR
23709688	PD1
23709688	CD73
23709688	CD8
23709688	ART
23709688	IL - 2
23709688	CD8
23818644	IL - 2
23818644	NKp30
23818644	NKp44
23818644	EC / LTNP
23818644	NKp30
23818644	TAPPs
23818644	NKp30
23818644	EC / LTNP
23818644	NKp44 , a receptor
23818644	NKp44
23818644	NKp44
23818644	NKp44
23818644	EC / LTNP
23818644	NKG2D
23818644	HLA - DR
23818644	NKG2A
23818644	Ig - like receptor
23818644	CD85j
23818644	EC / LTNP
23818644	NKp44
24399395	human leukocyte antigen B57
24399395	CCR5
24399395	CXCR4
24399395	tumour necrosis factor alpha and interferon
24399395	interleukin ( IL )- 2
24399395	IL4
24399395	IL10
24884551	TRIM5
24948736	HIV - 1
24948736	CD8
24948736	CD8
25793728	HIV - 1 Vpu
25793728	human immunodeficiency virus type 1
25793728	NF - B
25793728	MHC class I
25793728	MHC - I
25793728	NK cell ligand NTB - A
25793728	immunoglobulin - like receptor
25793728	KIR
25793728	KIR2DL2
26745376	NK functions
26745376	IgG1
26745376	IgG4
26760231	CXCR4
26760231	CCR5
26959357	HLA - B
27403738	Sequential CCR5
27406996	CPs
27406996	CD8
27406996	CPs
27406996	IL - 15
27406996	IL - 15
27668293	ART
28077649	T - Cell Receptor
28077649	TCR
28077649	TCR
28077649	TCR
28077649	HLA - B
28077649	KK10
28077649	KRWIILGLNK
28077649	cytokine
28077649	chemokine
28077649	TCR
28077649	TCR
28077649	TCR
28077649	TCR
28077649	TCR
28077649	HLA - B
28077649	KK10
28077649	KRWIILGLNK
28077649	KK10
28077649	cytokine
28077649	chemokine
28077649	TCRs
28077649	TCR - peptide
28077649	complex ( TCR - peptide
28100831	HLA - B57 * 01
28100831	HLA - B27
28100831	HIV - 1
28100831	glycan - V3 portion of Env
28193736	CD73
28193736	CD73
28193736	CD73
28193736	Ki - 67
28193736	death - 1
28193736	CD73
28193736	CD27
28193736	CD39
28193736	CD73
28193736	CD73
28211903	Immunoglobulin Receptors
28211903	HLA - C
28211903	HLA - B
28211903	Immunoglobulin Receptors
28211903	KIRs
28211903	KIRs
28211903	NK and CD8 + T
28211903	HLA - A and - B
28211903	KIRs
28211903	HLA - C2
28225449	IFN -
28239647	FCGR2A
28239647	FCGR3A
28239647	IgG
28239647	IgG
28239647	Fc - receptors
28239647	FCGRs
28239647	FCGR
28239647	IgG
28239647	VC IgG
28239647	FCGR2A
28239647	FCGR3A
28239647	FCGR
28239647	CIP
28239647	IgG
28239647	FCGR2A
28239647	FCGR3A
28239647	FCGR
28239647	VC IgG
28239647	FCGR
28239647	FCGR
28239647	IgG
28615199	NKG2D
28615199	NKG2D receptor
28615199	NKG2D
28615199	NKG2D
28615199	NKG2D
28615199	NKG2D
28615199	NKG2D
28615199	EC HIV - 1
28615199	HIV - 1
28615199	NKG2D
28615199	NKG2D
28658155	CD14
28701393	HIV - 1
28701393	FcRIIIa
28701393	granzyme B
29262692	EC26 - 2A4
29333092	A3H
29333092	A3H
29338738	HLA - B * 27
29338738	B * 57 : 01
29636433	HIV - 1
29636433	actin
29636433	tubulin
29636433	actin
29636433	tubulin
30050532	IL - 18
30050532	IP - 10
30050532	IP - 10
30050532	IL - 18
30050532	CRP
30050532	IL - 6
30050532	IL - 18
30050532	IP - 10
30050532	CRP
30050532	CD8
30050532	IL - 18
30050532	IP - 10
30050532	CD8
30050532	IL - 18
30050532	IP - 10
30232278	ART
30232278	ART
30232278	ART
30232278	HLA - B
4166042	gamma - globulin
4166042	gamma - globulin
4166042	gamma - globulin
4166042	gamma - globulin
4166042	gamma - globulin
4166042	Streptokinase
4166042	gamma - globulin
4166042	human and bovine gamma - globulin
4166042	human Cohn fraction II and bovine fibrinogen
4166042	gamma - globulin
4166042	pH5
4166042	gamma - globulin
4166042	plasmin
4166042	cathepsin B
4376291	Epstein - Barr viral nuclear antigen
4392299	glucose - 6 - phosphate dehydrogenase
4392832	beta - adrenergic receptor
4392832	insulin
4394833	alpha receptor
4395016	albumin
4395278	beta - adrenergic receptor
4397015	growth hormone
4397943	alkaline phosphatase
4399040	porcine pepsin
4399877	Aflatoxin
4401695	nitrite reductase
4401709	tyrosine hydroxylase
4403256	beta adrenergic receptor
4403371	monoamine oxidase
4403879	type IX
4404867	carbonic anhydrase
4405200	Cytochrome P - 450
4412377	phosphoenolpyruvate carboxykinase
4412529	CB2
4412890	insulin
4419210	immunoglobulin
4420275	alkaline phosphatase
4421072	TR - T
4422005	Serum proteins
4422005	Trio
4422243	I - fibrinogen
4423492	neutral endopeptidase
4423492	A neutral peptidase
4423492	trypsin
4423492	peptidase
4423492	peptidase
4423492	peptidase
4423492	insulin
4423492	albumin
4423492	casein
4423492	insulin B chain
4423492	glucagon
4423492	endopeptidase
4423492	insulin
4423492	albumin
4423492	insulin
4423492	endopeptidase
4423492	peptidase
4423492	insulin B chain
4423492	x - Met
4423492	endopeptidase
4423492	aminopeptidases
4426898	lipoprotein lipase
4427460	CEA
4429541	pyruvate carboxylase
4429541	phosphoenolpyruvate carboxylase
4429673	sheep kappa A - casein
4429679	nicotinic receptor
4432726	Insulin
4432726	insulin
4432728	Insulin
4432728	insulin
4432729	Plasma growth hormone
4432729	insulin
4433634	oxaloacetate decarboxylase
4436440	SigmaRS
4436440	SigmaRS
4436440	SigmaRS
4436440	SigmaRS
4442108	guinea - pig taenia coli . A
4444423	lecithin - cholesterol acyl transferase
4445050	MAO
4446436	cholinesterase
4446436	alkaline phosphatase
4446809	urease
4447340	Serum growth hormone
4447340	GH
4447340	insulin
4447623	malate dehydrogenase
4447623	malate dehydrogenase
4447623	aspartate aminotransferase
4447623	malate dehydrogenase
4447809	acetylcholinesterase
4449191	HFAK 4 )
4449784	K - 1
4450197	thrombin
4451809	beta - adrenoceptors
4452429	insulin
4452550	porcine calcitonin
4453018	myosin
4454597	retinol - binding - protein
4455251	human serum albumin
4457299	Adju - fluax
4457652	insulin
4461266	relaxin
4461525	carboxylesterase
4461556	insulin
4461776	Carbon - 13
4462692	BAT
4463447	FSH
4463447	LH
4463617	stretch receptors
4463960	glycerol 3 - phosphate dehydrogenase
4463960	rabbit muscle glycerol 3 - phosphate dehydrogenase
4463960	NAD (+) oxidoreductase
4463960	EC 1 . 1 . 1 . 8
4463985	HGH
4465639	coagulase
4466446	CEA
4466446	human gastric mucosa ( author ' s transl
4467676	urotensin I
4468093	lactate dehydrogenase
4468870	atopic allergens
4469405	lactase
4471648	concanavalin A
4472832	carbohydrate specific lectins
4473274	melanocyte - stimulating hormone
4473274	MSH
4474599	casein
4475684	talpid3
4475684	chick embryos
4476556	alpha - hydroxylase
4476562	gonadotropin
4477161	beta - lactoglobulin
4477161	kappa - casein
4479245	carboxyl - 14 C
4479629	immunoglobulin G
4482433	Bad
4490481	Bile - esculin
4490481	bile - esculin
4491318	LCCS
4505647	Prolactin
4505647	prolactin
4505647	insulin
4505647	insulin
4505647	insulin
4505647	prolactin
4505647	prolactin
4505658	ribonuclease A
4505658	ribonuclease A
4505665	thymidylate synthetase
4505665	thymidylate synthetase
4505666	Dopamine - - hydroxylase
4505666	Dopamine - beta - hydroxylase
4505666	dopamine - beta - hydroxylase
4505666	Dopamine - beta - hydroxylase
4505672	lysozyme
4505674	light - chain
4505674	light - chain
4505674	light - chain
4506075	cytochrome P450
4506075	cytochrome P450
4506075	P450
4506075	P450
4506080	4S receptor
4506080	5S receptor
4506080	5S receptor
4506080	5S receptors
4506778	concanavalin A
4506778	lectin
4506778	electron density map
4506778	extended polypeptide chain
4506778	5A x 18A
4508925	fibrin
4509652	hemoglobin
4509652	hemoglobin
4509652	hemoglobin
4509652	hemoglobin
4512288	Human preleukemia
4513530	MOD
4514998	potassium channel
4514998	potassium channel
4515493	human red cell acid phosphatase
4515607	Ly - 4
4515607	C57L
4515607	C57BR
4515607	Ly - 4
4515607	c allele Ly - 4
4516702	dehydrogenase
4517050	Cellobiose phosphorylase
4521463	tooth
4522753	IgG
4522815	human parotid salivary proteins
4524748	Somatotropin
4525458	erythropoietin
4525458	erythropoietin
4525458	erythropoietin
4526203	insulin
4526203	hydroxymethylglutaryl CoA reductase
4526203	insulin
4526203	3 - hydroxy - 3 - methylglutaryl coenzyme A reductase
4526203	EC 1 . 1 . 1
4526203	reductase
4526203	insulin
4526203	albumin
4526203	insulin
4526203	reductase
4526203	insulin
4526203	reductase
4526203	insulin
4526203	3 - hydroxy - 3 - methylglutaryl CoA reductase
4528490	G ( 1 )
4528709	acetylcholinesterase
4528709	acetylcholinesterase
4528709	EC 3 . 1 . 1 . 7 ; acetylcholine hydrolase
4528709	acetylcholinesterase
4528709	Acetylcholinesterase
4528709	acetylcholinesterase
4528709	acetylcholinesterase
4528788	G - 6
4529944	bovine serum albumin
4530312	OCT
4530312	OCT
4530312	OCT
4530312	Factor K
4530312	OCT
4530312	OCT
4530312	CAM , factor K
4530312	OCT
4537760	G - globulin
4538232	c 1
4538232	porcine kallikrein
4538523	human IgG
4538523	IgG
4538523	IgG
4538536	cholinesterase
4538536	cholinesterase
4538536	cholinesterase
4538536	cholinesterase
4538536	cholinesterase
4538536	cholinesterase
4538536	cholinesterase
4538536	cholinesterase
4538548	MIF
4538548	immunoglobulin
4538697	VERs
4539199	glucagon
4539982	hemoglobin
4540348	FAV - 1
4541879	N - alkyl - 1
4542215	factor 8
4542372	IgG
4542372	IgG
4542809	lysozyme
4543397	proteinase
4543605	guinea pig 7S gamma - globulin
4544056	C57 B1
4544056	EL
4544445	albumin
4545390	creatinephosphokinase
4545390	CPK
4545390	CPK
4545390	pCa ( 1 / 2
4545390	pCa ( 1 / 2
4545390	pCa ( 1 / 2
4545390	myosin
4545390	actin
4545390	troponin
4546882	Phenylalanine hydroxylase
4546924	factor VIII and a co - factor VIII
4547281	Abnormal factor VIII
4548080	prolactin
4548080	growth hormone
4548182	nodal sodium channels
4548356	immunoglobulin
4550099	microtubules
4550099	microtubules
4550664	Escherichia coli B
4550664	Escherichia coli B
4553139	bacterial protein )
4553139	bacterial protein
4554896	Succinyl coenzyme A synthetase
4556144	gastric and duodenal proteases
4556144	protease
4556496	L - threonine dehydratase
4557872	collagen
4557975	mannokinase
4558497	rhodopsin
4558535	IgM
4558535	IgG
4558539	EC567
4558539	C8
4558539	C9
4559319	NK - LI
4559412	Insulin
4559413	insulin
4560691	Escherichia coli dnaB
4561564	ferritin
4561973	LRF
4561973	CRF
4562184	thyrotropin
4562313	Escherichia coli RNA polymerase
4562509	Walter B
4562762	concanavalin A
4563081	nitrate reductase
4563081	nitroreductase
4563140	Alkaline phosphatase
4563148	B -, T
4563148	Ig
4563148	brain - associated theta antigen
4563148	peroxidase
4563148	Ig
4563710	Immunoglobulin - like
4563710	theta
4564885	myeloperoxidase
4565009	nerve growth factor
4566031	histone
4566032	ade2 - 1
4566254	choline acetyltransferase
4567469	isoleucyl - transfer RNA synthetase
4567706	RNA polymerase
4568075	Kara Tau sheep
4568888	casein
4569262	botulinum type F anatoxin
4569406	flagellin
4570769	botulinum type F anatoxintRNA ) synthetase
4570769	seryl - tRNA synthetase
4570769	seryl - tRNA synthetase
4571593	RNA polymerase
4572795	Pepsin
4572795	Collagen
4572795	pepsin
4572795	collagen
4572795	collagen
4572795	collagen
4574155	FL - 1060
4576177	L - asparaginase
4577902	DNA polymerase II
4577919	IgG
4577920	Fab
4578553	Escherichia coli ribosomal proteins
4578553	eukaryotic 5S
4578887	Nuclease
4579874	anthranilate synthase
4579874	anthranilate synthase
4580191	anthranilate synthasealbumin
4581277	isoleucyl - tRNA synthetase
4582333	[ Receptor of pyocin R
4586118	LH
4586118	FSH
4586756	T - 2
4587489	gonadotropin
4587489	LH - RF
4587489	FSH - RF
4587604	MS2
4587604	MS2
4588130	serum albumin
4588174	LH - releasing hormone
4588199	Trypticase
4588200	bovine albumin
4588510	deoxyribonuclease
4589326	luteinizing hormone releasing hormone
4590000	acidic amino - acid permease
4590552	Secretory immunoglobulin A
4591633	microtubules
4591945	bud initiation ,
4591973	colony - stimulating factor
4592920	Welcome addresses
4593600	ease
4594761	Glycyl transfer ribonucleic acid synthetase
4595289	N - acetyltransferase
4596369	T4R
4597445	exr
4597445	recBC nuclease
4597445	exonuclease V
4598221	FTA - ABS
4598650	Somatostatin
4598786	DNA polymerase III
4598786	DNA ligase
4598827	antilymphocyte globulin
4599393	luteinizing hormone - follicle - stimulating hormone
4599798	casein
4600113	LH
4600113	LH - releasing hormone
4600113	LH - RH
4600114	LH
4600114	LH - RH
4600121	luteinizing hormone releasing hormone
4600121	luteinizing hormone
4600949	plasmatic enzymes
4600952	alkaline phosphatase
4600952	aminopeptidase
4601012	chain initiation factor 3
4601206	alpha - S1 - casein A
4602332	Fts - A
4602366	col Ib
4603994	A
4604491	Franz
4605076	IgG1
4605322	IgG
4605322	IgM
4606517	trypsin
4607119	rabbit immunoglobulin G
4607119	rabbit IgG
4607630	luteinizing hormone -- releasing hormone
4607630	LH - RH
4607670	TSH
4607670	LH
4607674	E . coli core RNA polymerase
4608417	lactate dehydrogenase
4608417	LDH
4608583	lipoamide dehydrogenase
4608583	lipoamide dehydrogenase
4608583	lipoamide dehydrogenase
4608583	lipoamide dehydrogenase
4608583	oxoglutarate dehydrogenase
4608708	A
4609115	human type O ( H ) antigen
4609619	RNA polymerase
4609853	Single finger tip
4610397	Bovine satellite I
4612101	Yeast mutant
4613353	initiation factor 3
4613692	IgM
4613692	IgM
4613854	Escherichia coli B
4616220	luteinizing hormone - releasing hormone
4616220	LH - RH
4617328	platelet factor 3
4617541	murein
4620096	fibrinogen
4620100	fibrin
4621833	DNA polymerase I
4621833	DNA polymerase I
4621833	EC 2 . 7
4621833	DNA polymerase
4621833	RNA polymerase
4621833	DNA polymerase
4621833	RNA polymerase
4621897	glial fibrillary acidic protein
4621966	Immunoglobulin M
4622104	IgG
4622104	IgM
4622104	IgM
4622104	IgG
4622104	IgM
4622104	IgG
4622104	IgM
4622104	IgG
4622104	IgG
4622104	IgM
4622104	IgM
4622104	IgM
4622104	IgM
4622104	IgG
4622104	IgM
4622104	IgG
4623162	Prolactin
4623162	growth hormone
4624778	3A2 - 3C2 region
4624854	LH serum
4624854	LH
4624903	lactate dehydrogenase
4624987	TSH
4624987	FSH
4624987	LH
4624987	GH
4626163	protease
4626582	thyrotropin
4626582	thyrotropin - releasing hormone
4626582	thyrotropin
4626582	TSH
4626582	TSH
4626582	thyrotropin - releasing hormone
4626582	TRH
4626582	TRH
4626582	T ( 3 ) + T
4626582	15 mug T
4626582	TSH
4626582	TRH
4626582	TRH
4626582	15 mug T
4626582	5 mug T
4626582	TSH
4626582	TRH
4626582	TSH
4626582	T ( 3 ) + T
4626582	T ( 3 ) and T
4626584	human factor 8
4626584	Factor VIII
4626584	antihemophilic globulin
4626584	factor VIII
4626584	fibrinogen
4626584	factor VIII
4626584	factor VIII
4626584	factor VIII
4626584	chymotrypsin
4626584	factor VIII
4626584	fibrinogen
4626584	factor VIII
4626584	fibrinogen
4628530	pyruvate kinase
4628530	pyruvate kinase
4628530	pyruvate kinase
4628530	pyruvate kinase
4628530	pyruvate kinase
4628859	phosphorylated component ( s )
4628864	thyroglobulin
4628866	Growth hormone
4628884	I - B
4628998	rat liver fatty acid synthetase
4629046	fibrinogen
4629506	vitamin - A - transporting protein complex
4629506	retinol - binding protein
4630804	lH
4630804	lH
4631035	retinol - binding proteinphosphate synthetase
4631900	extracellular - amylase
4631900	protease
4632316	thymidine triphosphate (( 3 ) H - dTTP )
4632316	DNA polymerase
4632383	immunoglobulin
4632383	Trio
4632396	Anthranilate hydroxylase
4632396	anthranilate hydroxylase
4632396	anthranilate hydroxylase
4632741	TSH
4633479	TS
4633479	Trypticase
4633479	CAS
4633479	CAS
4633479	TS
4633653	Alpha 1 fetoprotein
4633669	Tryptophan synthetase
4633726	Lactoferrin
4635931	renin
4636158	ferredoxin
4636730	A rhodopsin
4636894	hepatitis - associated - antigen
4640938	lactate oxidase
4641112	FGS - BLG
4641706	DNA polymerase
4641944	D - fucosidase
4642221	PTH
4644480	UDPG - dehydrogenase
4644711	thrombin
4645310	serum transaminase
4645654	C8
4645656	insulin
4646581	atrial receptors
4646581	atrial receptors
4646581	atrial receptor
4646581	atrial receptors . 5
4646581	atrial receptor
4647599	alkaline phosphatase
4650138	cholinesterase
4650625	y - 1
4651021	cholinesterase
4654231	Keratinases
4654512	haemoglobin
4656811	ERG
4656838	NEK - 3
4657112	glutathione reductase
4660463	thymidine kinase
4660820	Nitrogenase
4661070	immunoglobulin G
4661071	Adenosine deaminase
4661187	L - asparaginase
4661679	A computer controlled micro
4661845	lipoprotein
4662627	Na 2 C 14 O 3
4664252	insulin
4664407	histone
4664580	erabutoxin c
4664580	trypsin
4664998	collagen
4667437	Nuclear power reactors
4670888	erythropoietin
4671015	hemoglobin
4671046	histones
4671548	cation - exchange resin
4672311	lactase
4673131	hormone receptors
4673238	factor X ( factor X Friuli
4673485	Reovirus replicase
4673485	replicase
4673485	replicase
4673612	TRCII
4673612	FR - antigen
4673612	fibrinogen
4673751	cytochlasin B
4673793	Neuraminidase
4673793	neuraminidase
4673793	human alpha ( 1 )- glycoprotein
4675640	bovine superoxide dismutase
4675682	Lysozyme
4676270	elastase
4678022	insulin
4678649	gonadotropin
4679584	P32
4679618	phosphoglucomutase
4679719	bacterial dextranase
4681346	C 1s esterase
4681629	factor VIII
4682900	microtubules
4684712	Bovine liver crotonase
4685255	insulin
4687388	Phoratoxin
4687517	glucagon
4689164	Plasmatic haptoglobin
4689618	potassium penicillin
4689954	pig renal glutaminase
4690855	HPRT
4691692	ERG
4691692	ERG
4691692	retinal receptor elements
4691692	ERG
4692676	fibrinogen
4693258	insulin
4693989	Tissue healing
4694502	peptidase
4694731	collagen
4696218	giant plastids
4696971	XO - XY
4698210	acetohydroxy acid synthetase
4698210	acetohydroxy acid synthetase
4698210	AHAS
4698210	AHAS
4698210	AHAS
4698210	synthetase
4698210	AHAS
4698210	pyruvate decarboxylase
4698210	AHAS
4698210	AHAS
4698485	fat necrosis . II
4698486	fat necrosis . IIa
4700496	IgG
4700496	IgG
4700496	IgG1
4700496	IgG
4700496	IgA1
4700496	IgA2
4700496	IgE
4700496	IgM
4700496	IgG
4700496	IgG1
4700496	IgG3
4700496	IgG
4700496	IgG4
4700496	lactic dehydrogenase
4701496	erythropoietin
4701496	peroxidase
4701496	tyrosine - iodinase
4702568	erythropoietin
4702666	Pseudo A - V
4702686	hepatitis B antigen
4703871	LDH
4704059	Collagen
4704643	Serum luteinizing hormone
4704643	prolactin
4705381	RNA polymerase
4706005	RNA polymerase
4707260	Prolactin
4707268	acid phosphatase , and acid protease
4707343	lactate dehydrogenase
4707480	Immunoglobulin IgE
4707503	monoamine oxidase
4711155	diol dehydrase
4711162	N - methyl - 1
4711162	N - methyl - 1
4711827	Glucose - 6 - phosphate dehydrogenase
4712524	fibrinogen
4714542	growth hormone
4714542	thymidine factor
4714542	insulin
4715261	mouse . IX
4715520	haptoglobin
4717660	haemoglobin
4718179	fat necrosis . 3
4718545	insulin
4718545	insulin
4718728	PR role
4718742	poly ( A ) polymerase
4718788	sucrose synthetase
4718791	tryptophan oxygenase
4718816	factor XIII
4719121	Human pancreatic enzymes
4719121	trypsin
4719150	insulin
4719601	aspartate aminotransferase
4720387	insulin
4720893	glutamic acid decarboxylase
4720893	EC 4 . 1 . 1 . 15
4722397	renin
4722540	growth hormone
4722570	H3
4722570	H3
4723311	Renal site
4723337	serum factor
4723798	gastrin - like polypeptides
4723798	nicotinic receptors
4723798	cholecystokinin
4723798	alpha - adrenoceptors
4724183	Ornithine decarboxylase
4724183	Ornithine decarboxylaselyase
4724183	histidine decarboxylase
4724183	L - histidine carboxy - lyase
4724183	ornithine decarboxylase
4724183	histidine decarboxylase
4725723	collagen
4726534	Estrogen - androgen
4726859	transferrin
4729927	fibrinogen
4729927	fibrinogen
4730327	insulin
4730843	prolactin
4731167	Serum albumin
4731197	hydroxytryptophan decarboxylase
4732605	IgG
4732605	IgM
4732890	lactate dehydrogenase
4732890	alpha - hydroxybutyrate dehydrogenase
4732890	glycerate dehydrogenase
4733614	TR - T
4733643	Familial hypo - beta
4735108	bovine serum albumin
4735591	lectins
4735591	lectins
4735591	concanavalin A
4735591	lectins
4735591	lectins
4735591	concanavalin A
4735591	lectin
4736099	Carbon - 13
4736099	rabbit hemoglobin
4736369	adenyl cyclase
4737859	neuraminidase
4738049	lactic dehydrogenase
4738098	Avian erythrocyte histones
4738098	histone V
4738102	F1 - histone phosphokinase
4738102	phosphokinase
4738102	KII
4738102	phosphokinase
4738102	KII
4738102	KII
4738309	ornithine decarboxylase
4738722	citrate synthase
4739352	lactic acid dehydrogenase
4739352	adenylate kinase
4739806	carboxyl -( 14 C
4740396	thyroglobulin
4740845	monoamine oxidase
4741565	beta - glucosidase
4741576	Human pituitary thyrotropin
4742293	glucagon
4742738	collagen
4742738	procollagen peptidase
4742738	collagen
4742738	collagen
4742738	collagen
4742738	collagen
4743492	HL - A 8
4743554	hydroxylase
4744391	glutathione reductase
4744391	peroxidase
4744800	C5
4745360	collagen
4745714	hyaluronidase
4745715	Glucagon
4745715	enterokinase
4745847	chymotrypsin
4746886	pin - hole gamma
4749701	Immunoglobulin
4750108	glucose - 6 - phosphate dehydrogenase
4751384	rhodopsin
4751384	rhodopsin
4751384	rhodopsin
4751384	rhodopsin
4751384	rhodopsin
4751384	rhodopsin
4751384	rhodopsin
4751670	human serum albumin
4752266	IgE
4752849	Transfer factor
4754714	human renin
4756853	Haptoglobin
4758699	casein
4758699	casein
4758878	glucose - 6 - phosphate dehydrogenase
4758878	American Negroes ( pyrophosphatase , 6 - phosphogluconate dehydrogenase
4758878	transaminase
4758878	acid phosphatase
4758878	catalase
4761316	delta '- steroid dehydrogenase
4761692	melanocyte - stimulating hormone
4761823	fibrinogen
4761827	Plasminogen
4765184	phospholipase A
4767159	histones
4767573	5 - T
4767662	acetyl - CoA - synthetase
4767664	H3
4767794	immunoglobulin pattern
4770307	machine type - setters
4772706	tryptophan aminotransferase
4773875	ribose - phosphate isomerase
4774063	acid phosphatase enzyme
4778296	D - glyceraldehyde - 3 - phosphate dehydrogenase
4778762	gonadotropin
4779092	Glucose - 6 - phosphate - dehydrogenase
4779287	Alkaline phosphatase
4779306	catalase
4779988	author ' s transl
4783346	oxyhemoglobin
4784016	aminotransferases
4785150	Uridine diphosphate galactose 4 - epimerase
4786936	fibrinogen
4790191	Go
4790757	arginase
4791846	alkaline phosphatase
4791850	L - threonine dehydratase
4791970	phenylalanine deaminase
4792266	Factor XII
4792758	acetylcholinesterase
4793404	gastrin
4793404	insulin
4794519	LDH
4794697	albumin
4795633	Ca channel
4795664	thrombin
4795664	trypsin
4795749	adenosine deaminase
4795749	adenosine deaminase
4797164	haemoglobin
4797254	lactoperoxidase
4797281	lipoprotein - X
4797288	renin
4797301	ovine prolactin
4797301	LH
4797332	C1 inactivator ( author ' s transl
4798492	renin
4798737	L - DOPA plus decarboxylase
4798918	complement fixation antigen
4800070	soluble lens proteins
4803243	esterase
4803317	fibrinogen - fibrin - related antigen
4805749	glucose - 6 - phosphate dehydrogenase
4807466	SDH
4807466	cytochrome oxydase
4807973	arginase
4810235	Growth hormone
4810235	insulin
4810270	DDE
4810270	DDE
4810370	Arylsulphatases
4810370	beta - glucuronidase
4810466	collagen
4810529	gastrin
4812393	insulin
4813455	adenylate cyclase
4815288	thyrotropin
4816438	LDH
4816438	LDH
4817323	growth hormone
4817793	carboxypeptidase
4817877	renin
4817972	Adenylate cyclase
4818778	Mineralocorticoid receptors
4818865	acetylcholinesterase
4819147	Amyloid
4821290	ASAT - ALAT
4821290	aminotransferase
4821403	transferrin
4821909	Hemoglobin
4822841	microtubules
4822862	bovine serum albumin
4822862	BSA
4822862	BSA
4822862	BSA
4822862	BSA
4823921	FSH
4824655	F2alpha
4825093	insulin
4825093	insulin
4825094	secretin
4826171	beta - glucuronidase
4826740	PaO2
4827394	creatine kinase
4827394	pyruvate kinase
4827822	alcohol dehydrogenase
[truncated: 13,535 more rows]
